# Supplementary material for: Management of Post-Colonoscopy Syndrome with a Nutraceutical Intervention Based on Hericium erinaceus: A Retrospective Two-Arm Multicentre Analysis
Source: Nutrients. 2025 Oct 2;17(19):3152. doi: 10.3390/nu17193152 (PMC12526327; doi:10.3390/nu17193152)
Supplement: Supplementary file 1 [file nutrients-17-03152-s001.zip]

Archive with 1 entries (1 files):
- nutrients-3870156-supplementary.pdf
